# Supplementary material for: Expression Analysis of a Novel Oxidoreductase Glutaredoxin 2 in Black Tiger Shrimp, Penaeus monodon
Source: Antioxidants (Basel). 2022 Sep 20;11(10):1857. doi: 10.3390/antiox11101857 (PMC9598912; doi:10.3390/antiox11101857)
Supplement: Supplementary file 1 [file antioxidants-11-01857-s001.zip]

Archive with 2 entries (2 files):
- Supplementary Materials-Figure.pdf
- Supplementary Materials-Table.pdf
